# Supplementary material for: Radiomics Applied to the Diagnosis of Peripheral Nerve Disorders: A Systematic Review and Meta-Analysis of the Existing Literature
Source: J Clin Med. 2026 Apr 24;15(9):3262. doi: 10.3390/jcm15093262 (PMC13163437; doi:10.3390/jcm15093262)
Supplement: Supplementary file 1 [file jcm-15-03262-s001.zip]

Archive with 1 entries (1 files):
- jcm-4215029-supplementary.pdf
